# Supplementary material for: Changes in Skeletal Muscle Troponin T and Vitamin D Binding Protein (DBP) Concentrations in the Blood of Male Amateur Athletes Participating in a Marathon and 100 km Adventure Race
Source: Int J Environ Res Public Health. 2023 May 1;20(9):5692. doi: 10.3390/ijerph20095692 (PMC10178111; doi:10.3390/ijerph20095692)
Supplement: Supplementary file 1 [file ijerph-20-05692-s001.zip]

Archive with 1 entries (1 files):
- ijerph-2282347-supplementary.pdf
